# Supplementary material for: Inhibition of glycolysis and stimulation of mitochondrial biogenesis lead to increased ROS levels and cell death in HNF-1ß positive clear cell carcinoma
Source: Cell Death Dis. 2025 Dec 1;16(1):879. doi: 10.1038/s41419-025-08243-2 (PMC12669797; doi:10.1038/s41419-025-08243-2)
Supplement: Supplementary file 5 — Inhibitor Screening Result [file 41419_2025_8243_MOESM5_ESM.xlsx]

## Sheet: Sheet1
	Category	Compound	TOV-21G	ES2
1	antitumor (thymidylate synthetase)	5-FU	1.24179	0.572918
2	antitumor (aminopeptidase B)	Bestatin	1.12521	0.884716
3	antitumor (DNA)	Bleomycin sulfate	1.00778	0.626748
4	antitumor (DNA)	Cisplatin	1.08686	0.793638
5	antitumor (DHFR)	Methotrexate	0.871534	1.15674
6	antitumor (DNA)	Mitomycin C	0.212928	0.349563
7	antitumor (tubulin)	Vinblastine sulfate	0.426735	0.519748
8	antitumor (tubulin)	Paclitaxel	1.24776	0.467152
9	antitumor (AR)	Flutamide	1.09473	0.917275
10	antitumor (DNA)	Daunorubicin, HCl	0.526645	0.435446
11	antitumor (DNA)	Doxorubicin, HCl	0.402804	0.311885
12	antitumor (ER)	Tamoxifen, citrate	0.868072	1.33881
13	antitumor (RNA)	Actinomycin D	0.455709	0.584313
14	antitumor (topo I)	Camptothecin	0.266539	0.526702
15	antitumor (topo I/II)	Aclarubicin	0.385343	0.600462
16	antitumor (topo II)	Etoposide (VP-16)	0.657953	0.655106
17	actin filament	Cytochalasin D	0.472476	0.497911
18	adenylcyclase	2',5'-dideoxyadenosine	1.04766	0.972176
19	AKT	AKT inhibitor	0.693944	1.24755
20	AKT	NL-71-101	0.914408	1.35879
21	Bcr-Abl	AG957	1.04307	1.41639
22	CAMKII	KN93	0.91264	0.778252
23	caspase	Z-VAD-FMK	1.16025	1.42305
24	CDC2	Kenpaullone	0.502268	0.780147
25	CDK2	Purvalanol A	0.651511	0.815083
26	CDK4	3-ATA	0.809626	1.32021
27	CDKs	Olomoucine	1.39152	1.42647
28	CKII	TBB	1.00532	1.22215
29	COX-1	Sulindac sulfide	1.2964	1.38209
30	COX-1	Valeryl salicylate	1.00898	0.916654
31	COX-2	NS-398	1.01531	0.932663
32	COX	Sodium salicylate	1.26554	0.785241
33	cyclicphosphodiesterase	Theophylline	0.772021	0.451847
34	DNA methyltransferase	Azacytidine	0.77863	0.664276
35	DNA polymerase	Aphidicolin	0.869	0.41889
36	EGFR	AG1478	1.01237	1.12782
37	EGFR, topoII	Genistein	0.987678	1.31466
38	farnesyltransferase	Manumycin A	1.61131	1.06385
39	farnesyltransferase	FTI-276	1.00421	1.55125
40	Flk-1	SU1498	0.893266	1.15494
41	geranylgeranyltransferase I	GGTI-286	0.633287	1.08707
42	GR	Dexamethasone	1.29209	1.00556
43	GSK-3	GSK-3 inhibitor II	1.19196	1.08645
44	HDAC	Scriptaid	0.367221	0.311069
45	HDAC	Trichostatin A	0.355171	0.343006
46	HER2 (erbB2/neu), EGFR	AG825	1.06088	0.927169
47	protein synthesis	Cycloheximide	0.372524	0.547364
48	HMG-CoA reductase	Lovastatin	0.791889	0.595254
49	HSP90	Radicicol	0.370132	0.53328
50	HSP90	17-AAG	0.575282	0.541297
51	IGF-1R	AG1024	1.06909	0.814416
52	iNOS	1400W, HCl	0.991779	1.14529
53	iNOS	AMT, HCl	0.900927	0.819994
54	Jak-2	AG490	0.993459	0.615946
55	Jak-2	Cucurbitacin I	0.328193	0.393292
56	JNK	SP600125	0.633756	0.494653
57	lck (p56), TYK	Damnacanthal	0.8404	1.06445
58	MEK	PD 98059	0.839982	0.450511
59	MEK	U0126	1.02224	0.747671
60	methionine aminopeptidase	Fumagillin	0.991442	0.910492
61	MMP	GM 6001	0.959281	1.01924
62	NF-kB	N-Acetyl-L-cysteine	0.965274	1.04092
63	NOS	Aminoguanidine, HCl	0.337359	0.549621
64	NOS	L-NMMA	0.973744	0.909076
65	p38 (MAPK)	PD169316	0.975909	0.835332
66	p38 (MAPK)	SB 203580	0.908452	0.915697
67	p70 S6K	Rapamycin	0.575783	0.854274
68	PARP	NU1025	0.856378	1.03725
69	PARP-1	Benzamide	0.988536	0.901941
70	PC-PLC	D609	0.856632	0.95873
71	PDE	IBMX	0.389681	0.670978
72	PDE (cAMP)	Ro-20-1724	0.998978	0.900624
73	PDE (cGMP)	Zaprinast	1.02539	0.909265
74	PDGFR	AG1296	1.04912	0.820541
75	PI3K	LY294002	0.51872	0.626882
76	PI3K	Wortmannin	0.619101	0.914172
77	PKA	H-89, HCl	0.723957	0.847609
78	PKC	Bisindolymaleimide I, HCl	0.646608	0.619394
79	PKC, PKA	H-7	1.03684	1.1326
80	PKC, PKA, PKG, MLCK	Staurosporine	0.238786	0.301245
81	PLA2	cPLA2inhibitor	1.0122	0.990678
82	PLA2	OBAA	1.07167	0.925641
83	PP2A	Cantharidin	0.402763	0.495464
84	PP2A	Cytostatin	0.344237	0.339707
85	PP2B/cyclophilin	Cyclosporin A	0.705231	1.03515
86	PP2B/FKBP	FK-506	0.963721	0.940759
87	proteasome	MG-132	0.255139	0.298269
88	proteasome	Lactacystin	0.482483	0.636586
89	ribonucleotide reductase	Hydroxyurea	0.811342	1.21209
90	ROCK	HA1077	1.04092	0.979321
91	ROCK	Y27632	0.973043	0.911298
92	Src, Fyn, Lck	PP1 (analog)	0.875782	0.997179
93	Src, Fyn, Lck	PP-H	1.10814	1.11821
94	tubulin depolymerization	Nocodazole	0.464066	0.450824
95	tyr phosphatase (PTP)	Dephostatin	1.02003	1.13806
96	blank	none (DMSO)	1.36652	1.07684
97	p53	Pifithrin-a (cyclic)	1.10952	1.03066
98	p53 activator	PRIMA-1	1.10355	1.0056
99	5α-reductase	Finasteride	0.95216	1.30187
100	aromatase	Aminoglutethimide	0.9181	1.08129
101	aromatase	Formestane	1.32021	1.10843
102	progesterone receptor	Mifepristone	0.846328	1.04005
103	acetyl-CoA carboxylase (ACC)	TOFA	0.946567	1.21415
104	aminopeptidase A	Amastatin	1.01671	0.962789
105	aminopeptidase M	Actinonin	0.847533	1.00306
106	F1-ATPase	Oligomycin	0.534795	0.669941
107	V-ATPase	Bafilomycin A1	0.394779	0.466809
108	Bcl-2	HA 14-1	0.997826	1.04451
109	Bcl-XL	BH3I-1	1.15965	1.10673
110	Burton's tyrosine kinase(BTK)	LFM-A13	1.20911	1.05094
111	Burton's tyrosine kinase(BTK)	Terreic acid	0.540466	0.831246
112	calpain	E-64d	1.13095	1.05112
113	calpain, cathepsin B, L	ALLN	0.418712	0.445958
114	cathepsin B	CA-074	1.27826	0.504856
115	cathepsin D	Pepstatin A	1.18126	0.806875
116	cathepsin G	Z-GLF-CMK	0.479065	0.398025
117	CCR2	RS 102895	1.12266	0.91509
118	CCR3	SB 328437	1.12795	0.972752
119	CXCR2	SB 225002	0.605065	0.46875
120	CXCR4	AMD3100 octahydrochloride	1.38415	1.39951
121	Cdc25	NSC95397	0.86119	0.961844
122	Cdc25A	SC-αασ9	1.2085	1.0838
123	Na channel	Amiloride	1.24152	1.16024
124	Na channel	Lidocaine	1.39892	1.10139
125	Na ionophore	Monensin	0.368022	0.41917
126	Na/K ATPase	Ouabain	0.279355	0.439211
127	Na/K/Mg ATPase	Sanguinarine	0.252618	0.385476
128	K channel	Glibenclamide	0.958239	0.828939
129	K channel	Dequalinium	0.420282	0.382996
130	K channel opener	Diazoxide	0.99587	0.816479
131	K ionophore	Valinomycin	0.355033	0.481785
132	K ionophore	Nigericin	0.344303	0.437364
133	Ca channel	Diltiazem	1.04039	0.857666
134	Ca channel	Nifedipine	0.740618	0.911172
135	Ca channel, MDR	Verapamil	1.11857	0.953344
136	MDR	PGP-4008	0.839253	0.959853
137	BCRP	Fumitremorgin C	0.837969	0.944735
138	Ca ionophore	A23187	0.283996	0.425293
139	Ca ionophore	Ionomycin	0.500898	0.540321
140	Ca-ATPase	Thapsigargin	0.348085	0.505348
141	Ca-ATPase	t-Butylhydroquinone (BHQ)	1.11225	0.938555
142	Cl channel	N-phenylanthranilic acid	0.995397	1.01656
143	Cl channel	DIDS	0.990756	1.09971
144	Chk 1	SB 218078	1.00581	0.97323
145	Chk 1, 2	Debromohymenialdisine (DBH)	1.11505	1.24674
146	mitochondrial complex I	Rotenone	0.666425	0.490917
147	mitochondrial complex III	Antimycin A1	0.980965	0.939323
148	CRM1	Leptomycin B*	0.389799	0.405657
149	DAG kinase	R59022	1.03916	0.962714
150	DAG kinase	Dioctanoylglycol	0.995963	1.29888
151	DAG lipase	RHC80267	0.995963	1.29888
152	DAG acyltransferase (DGAT)	Xanthohumol	1.01016	1.06781
153	fatty acid synthase (FAS)	C75	0.424179	0.564806
154	FAS	Cerulenin	1.03257	1.39885
155	glycosylation	Tunicamycin	1.02834	1.18706
156	glucosidase I, II	Deoxynojirimycin	1.19379	1.0189
157	a-mannosidase	Swainsonine	0.689023	0.979984
158	guanylate cyclase	LY 83583	0.263821	0.4758
159	guanylate cyclase	ODQ	1.01181	1.17027
160	HAT	Anacardic acid	1.05142	1.22001
161	HIF	Chetomin	0.254121	0.320255
162	HIF-1a hydroxylase	Dimethyloxalylglycine	0.91713	1.22914
163	kinesin Eg5	HR22C16	0.459854	0.367999
164	kinesin Eg5	Monastrol	0.853444	0.883748
165	lipoxygenase	Nordihydroguaiaretic acid (NDGA)	0.865445	1.00117
166	12, 15-lipoxygenase	ETYA	0.864889	1.0181
167	12-lipoxygenase	Baicalein	0.821128	0.916245
168	Mdm2	Nutlin-3	0.413236	0.824629
169	Mdm2	MDM2 inhibitor	0.972977	0.843289
170	monoamine oxidase	Phenelzine	1.25122	1.12858
171	monoamine oxdase B	Deprenyl	1.01399	1.1247
172	mitochondrial permeability transition pore (MPTP)	Decylubiquinone	0.98139	1.02275
173	MPTP	Ro 5-4864	0.824561	1.09961
174	MPTP opener	Lonidamine	1.09196	0.925348
175	myosin light chain kinase	ML-7	1.00853	1.06065
176	O6-methylguanine-DNA methyltransferase (MGMT)	Benzylguanine	0.838455	0.893731
177	ornithine decarboxylase (ODC)	DFMO	0.806318	0.988982
178	PKG	KT 5823	0.914129	1.00461
179	PKG	Rp-8-CPT-cGMPS	0.797302	0.895981
180	PPAR-a	MK 886	0.959167	1.05543
181	PPAR-a activator	Clofibrate	1.02588	1.35237
182	PPAR-g	BADGE	1.26735	0.97529
183	PPAR-g activator	Troglitazone	1.26072	0.83499
184	reverse transcriptase	AZT	1.13726	0.921831
185	reverse transcriptase	Nalidixic acid	1.11877	0.980775
186	RNA polymerase	a-Amanitin	0.211651	0.286342
187	telomerase	MST-312	0.302249	0.613561
188	telomerase	b-Rubromycin	1.07604	1.11455
189	TGF-b receptor	SB 431542	0.992633	1.07909
190	spermidine/spermine N1-acetyltransferase (SSAT) activator	N1,N12-Diethylspermine (BESpm)	0.730744	0.999691
191	sphingosine N-acyltransferase	Fumonisin B1	1.14464	1.19405
192	blank	none (DMSO)	0.881185	0.923486
193	AK	ABT-702	0.483896	0.795025
194	AKT	Akt Inhibitor IV	0.217709	0.30796
195	AKT	Akt Inhibitor VIII, Isozyme-Selective, Akti-1/2	0.350368	0.395678
196	AKT	Akt Inhibitor XI	0.934794	1.23019
197	AMPK	compound C	0.350262	0.337157
198	ATM	ATM/ATR kinase inhibitor	0.407897	0.4158
199	ATM	ATM kinase inhibitor	0.733459	0.951776
200	Aurora	Aurora kinase/cdk inhibitor	0.461352	0.702962
201	Aurora	Aurora kinase inhibitor II	0.687875	1.08941
202	Aurora	Aurora kinase inhibitor III	0.573352	0.940127
203	Bcr-abl	AG957	1.07937	1.41248
204	BTK	LFM-A13	1.4716	1.06905
205	BTK	Terreic acid	0.501331	0.879876
206	CAMKII	KN-93	0.820405	0.63533
207	CAMKII	KN-62	0.882368	0.902152
208	CAMKII	Lavendustin C	1.16596	1.36254
209	CDK	Kenpaullone	0.434017	0.621084
210	CDK	purvalanol A	0.607303	0.657383
211	CDK	Olomoucine	1.1494	1.06742
212	CDK	Alsterpaullone, 2-cyanoethyl	0.777749	0.892909
213	CDK	Cdk1/2 inhibitor III	0.664816	0.686878
214	CDK	Cdk2/9 inhibitor	0.564798	0.618888
215	CDK	NU6102	0.78444	0.698949
216	CDK	Cdk4 inhibitor	0.888575	0.722786
217	CDK	NSC625987	1.14258	1.35365
218	Chk	SB218078	1.23627	1.25058
219	Chk	isogranulatimide	1.47472	1.11513
220	Chk	Chk2 inhibitor	0.957274	1.27664
221	Chk	Chk2 inhibitor II	1.10117	1.23447
222	CK	Ellagic acid	0.935093	0.827044
223	CK	TBB	1.00336	0.896855
224	CK	DMAT	0.833025	0.975067
225	CK	D4476	1.01423	1.01641
226	Clk	TG003	1.00954	0.856969
227	DGK	Diacylglycerol kinase inhibitor II	1.13238	1.09187
228	DNA-PK	IC60211	0.992629	1.07447
229	eEF2	TX-1918	1.21197	0.801259
230	EGFR	BPIQ-Ⅱ	0.904182	0.818924
231	EGFR	AG1478	0.66559	0.955673
232	EGFR	AG490	1.01142	1.1663
233	FGFR	SU4984	1.19863	1.12819
234	FGFR	SU5402	1.077	1.10239
235	Flt-3	Flt-3 Inhibitor	1.07826	1.08397
236	Fms	cFMS Receptor Tyrosine Kinase Inhibitor	1.0079	0.942475
237	Fyn	SU6656	0.890778	1.02728
238	GSK	GSK-3 inhibitor IX	0.359568	0.643502
239	GSK	1-Azakenpaullone	0.907815	1.05499
240	GSK	indirubin-3'-monoxime	0.490602	0.695802
241	HER2	AG825	1.07409	1.02972
242	IGF-IR	AG1024	1.1169	1.06499
243	IGF-IR	AGL 2263	1.12767	0.972082
244	IKK	BMS-345541	0.374951	0.488512
245	IKK	IKK-2 inhibitor VI	0.476265	0.555031
246	IRAK	IRAK-1/4 inhibitor	0.936762	0.817203
247	Jak	JAK Inhibitor I	0.661782	0.560858
248	Jak	JAK3 Inhibitor VI	0.489962	0.536146
249	JNK	SP600125	0.666048	0.946341
250	JNK	JNK inhibitor VIII	1.11741	1.08947
251	Lck	Damnacanthal	1.1077	1.03462
252	Lck	PP2	0.551504	0.743115
253	MAPK	ERK inhibitor II	0.734443	0.84729
254	MEK	PD98059	0.852294	0.797646
255	MEK	U-0126	0.823999	0.684772
256	MEK	MEK inhibitor I	0.898307	0.865927
257	Met	SU11274	0.639307	0.401927
258	MLCK	ML-7	1.0212	0.884716
259	p38	SB202190	0.805535	0.468027
260	p38	SB239063	1.06173	1.14291
261	PDGFR	AG1296	0.860769	0.90317
262	PDGFR	SU11652	0.222191	0.253953
263	PDGFR	PDGF receptor tyrosine kinase inhibitor V	0.524654	0.873591
264	PDGFR	PDGF receptor tyrosine kinase inhibitor IV	0.296999	0.287915
265	PI3K	LY-294002	0.520309	0.666378
266	PI3K	Wortmannin	0.580459	0.997811
267	PKA	H-89	0.836439	0.86436
268	PKA	4-cyano-3-methylisoquinoline	1.00186	1.00753
269	PKC	Bisindolymaleimide I, HCl	0.391063	0.457427
270	PKC	Go7874	0.229255	0.277419
271	PKG	Rp-8-CPT-cGMPS	0.915429	1.13898
272	PKG	KT5823	1.007	1.10989
273	PKR	PKR inhibitor	0.279837	0.334451
274	Raf	RAF1 kinase inhibitor I	1.02867	1.10213
275	Raf	ZM 336372	0.887608	0.950687
276	ROCK	H-1152	0.769953	0.878585
277	ROCK	Y-27632	0.921635	1.08638
278	Hsp90	radicicol	0.34225	0.40912
279	Src	PP1 analog	0.850249	1.26755
280	Syk	Syk inhibitor	1.20285	1.16377
281	TGF-βRI	SB431542	1.03119	1.10763
282	TGF-βRI	TGF-b RI kinase inhibitor II	1.09241	1.12108
283	Tpl2	Tpl2 kinase inhibitor	0.71486	0.938062
284	TrKA	TrkA inhibitor	0.97531	0.482596
285	VEGFR	VEGFR receptor tyrosine kinase inhibitor II	0.968996	0.95755
286	VEGFR	VEGF recptor 2 kinase inhibitor I	1.08932	1.16314
287	VEGFR	SU1498	0.982338	1.44694
288	blank	none (DMSO)	1.27542	1.17786
289	Bcr-Abl	nilotinib	0.708567	0.751496
290	Multi-kinases	sorafenib	0.603654	0.401661
291	mTOR	temsirolimus	0.516039	0.823668
292	EGFR/Her2	lapatinib	4.68124	0.482391
293	Bcr-Abl/Kit	imatinib mesylate	1.0934	0.956307
294	Multi-kinases	sunitinib malate	0.555177	0.439364
295	EGFR	gefitinib	0.889053	0.824642
296	HDAC	vorinostat	0.388215	0.380013
297	EGFR	erlotinib	0.487272	0.700074
298	Proteasome	bortezomib	0.431903	0.3025
299	Bcr-Abl/Src	dasatinib	0.814891	0.608174
300	mTOR	everolimus	0.831061	1.02275
301	Multi-kinases	pazopanib	0.864024	0.959657
302	Rho/SRF	CCG-1423	1.2099	1.23515
303	PIM	PIM1/2 Kinase Inhibitor V	1.17314	0.979404
304	PIM	PIM1 Inhibitor II	1.33344	0.913224
305	Hedgehog	AY 9944	1.03491	0.788545
306	Hedgehog	cyclopamine	0.926889	0.919521
307	Hedgehog	Jervine	1.63722	1.03767
308	STAT3	WP1066	0.392071	0.347256
309	STAT3	5,15-DPP	1.18662	0.908495
310	Wnt	IWP-2	1.29154	0.972084
311	Wnt	IWR-1-endo	0.581789	0.997756
312	Wnt	FH535	1.1365	0.894184
313	Notch	DAPT	0.818439	0.978868
314	tankyrase-selective PARP	XAV939	1.10096	0.960585
315	pan-PARP	PJ-34	0.881748	0.787996
316	PARP-1/2-selective	Olaparib	0.888356	0.769887
317	antipsychotic drug	chlorpromazine hydrochloride	0.868223	0.946913
318	depression treatment	desipramine hydrochloride	0.744771	0.953802
319	golgi inhibitor	brefeldin A	0.40744	0.35475
320	stress inducer	anisomycin	0.37192	0.394241
321	thalidomide family	thalidomide	0.988507	0.957893
322	thalidomide family	lenalidomide	0.954342	0.928325
323	retinoids	tretinoin	1.51217	1.01457
324	retinoids	tamibarotene	1.49	1.16127
325	DNA alkylation	temozolomide	1.11712	1.19744
326	EML4-ALK	crizotinib	0.333402	0.33978
327	mTOR	Torkinib	0.380238	0.416639
328	lipase	orlistat	1.14295	1.08143
329	AR	MDV3100	1.18131	1.13658
330	caspase activator	PAC-1	0.821095	0.78689
331	blc-2	ABT-737	0.358301	0.71256
332	G9a	UNC0638	0.486311	0.337001
333	G9a	BIX01294	0.45371	0.419695
334	LSD1	S2101 (LSD1 inhibitor II)	1.04123	0.792491
335	PRMT1	AMI-1	1.27099	1.12195
336	p300	C646	1.27692	0.997768
337	SIRT1	SIRT1 inhibitor III	1.40225	1.13189
338	SIRT1/2	Tenovin-6	0.274374	0.405745
339	HDAC8	PCI-34051	0.918648	0.928148
340	BRD4 bromodomain	(+)-JQ1	0.305336	0.502382
341	Telomerase	TMPyP4	0.790105	0.932573
342	PARP	BSI-201 (Iniparib)	1.29444	0.778477
343	PARP	ABT-888 (Veliparib)	0.891748	0.897047
344	PARP	AG014699 (Rucaparib)	0.746161	0.686254
345	PARP	MK-4827 (Niraparib)	0.78289	0.609849
346	Aurora	ENMD-2076	0.289092	0.533947
347	Aurora	MLN8237	0.61895	0.768772
348	Survivin	YM155	0.291053	0.242129
349	PDK1	OSU-03012	1.20796	1.03826
350	IGF-IR	OSI-906	0.875366	0.619623
351	c-Met	PF-04217903	1.17914	1.04654
352	DNMT	Decitabine	1.10902	0.75653
353	Multi-kinases	Vandetanib	0.436353	0.576647
354	Multi-kinases	Axitinib	0.840643	0.916818
355	BRAF	Vemurafenib	0.880529	0.651245
356	JAK	Ruxolitinib	0.776193	0.97883
357	Hedgehog	Vismodegib	0.897183	0.966564
358	GLI1	Gant61	0.229255	0.853149
359	FGFR	PD173074	0.915429	0.365899
360	ALK	A83-01	1.007	0.872033
361	GSK-3	BIO	0.279837	1.13161
362	GSK-3	TWS119	1.02867	0.585604
363	GSK-3	CT99021	0.887608	1.05386
364	TGFb-R	LY2157299	1.01809	0.987643
365	TGFb-R	SD208	1.07744	0.644891
366	ALK	LDN193189	0.344115	0.26663
367	ROCK	Thiazovivin	1.03758	0.941377
